# Supplementary material for: Discovering Networks of Perturbed Biological Processes in Hepatocyte Cultures
Source: PLoS One. 2011 Jan 5;6(1):e15247. doi: 10.1371/journal.pone.0015247 (PMC3016309; doi:10.1371/journal.pone.0015247)
Supplement: File S1 — is in tab-separated values format. It contains results of comparisons on the number of links identified to be significant under the two hypothesis tests, as well as under the original BPLN algorithm by Dotan-Cohen, et al. [8], which does not consider gene expression data. Six tables are given for different pairwise comparisons of hypothesis tests. In the table headers, “gene set” indicates testing the significance of a link when compared to a distribution of scores calculated from randomized annotations, “network” indicates testing the significance of a link when compared to a distribution of scores calculated from a randomized network, “normalization” indicates the scores were normalized by deducting the score calculated for averaged expression, and “bpln” indicates testing the significance using the original BPLN algorithm. Column headers of tables are defined as follows: “day” indicates the time point of the contrast; “in both” indicates the number of links found to be significant in the two compared hypothesis tests (e.g., gene set randomization and network randomization); “first only” indicates the number of links found significant under the first hypothesis test (e.g., gene set randomization); “second only” indicates the number of links found significant under the second hypothesis test (e.g., network randomization); “neither” indicates the number of links not found significant under either hypothesis test; “intersection significance” indicates the significance of the number of links found significant under both hypothesis tests versus what would be expected by chance, as assessed under Fisher's Exact Test. (TSV) [file pone.0015247.s001.tsv]

gene set v. network
day	in both	first only	second only	neither	intersection significance
day 1	21	11	0	274	8.390719e-25
day 2	30	9	0	267	6.552595e-34
day 3	53	22	1	230	2.358103e-40
day 8	79	17	2	208	2.091857e-53
gene set v. network (normalized)
day	in both	first only	second only	neither	intersection significance
day 1	17	11	0	278	6.642117e-21
day 2	27	6	0	273	3.020461e-33
day 3	51	19	1	235	6.649647e-41
day 8	75	19	2	210	1.654031e-50
bpln v. gene set
day	in both	first only	second only	neither	intersection significance
day 1	32	73	0	201	3.715488e-17
day 2	39	66	0	201	2.842877e-21
day 3	75	30	0	201	3.054961e-47
day 8	93	12	3	198	1.143940e-60
bpln v. network
day	in both	first only	second only	neither	intersection significance
day 1	21	84	0	201	4.153213e-11
day 2	30	75	0	201	5.081181e-16
day 3	53	52	1	200	1.250112e-28
day 8	79	26	2	199	1.844950e-47
bpln v. gene set (normalized)
day	in both	first only	second only	neither	intersection significance
day 1	28	77	0	201	6.686285e-15
day 2	33	72	0	201	9.898927e-18
day 3	70	35	0	201	5.501394e-43
day 8	91	14	3	198	2.638680e-58
bpln v. network (normalized)
day	in both	first only	second only	neither	intersection significance
day 1	17	88	0	201	5.069944e-09
day 2	27	78	0	201	2.391633e-14
day 3	51	54	1	200	2.703992e-27
day 8	75	30	2	199	6.790166e-44
