# Supplementary material for: Discovering Networks of Perturbed Biological Processes in Hepatocyte Cultures
Source: PLoS One. 2011 Jan 5;6(1):e15247. doi: 10.1371/journal.pone.0015247 (PMC3016309; doi:10.1371/journal.pone.0015247)
Supplement: File S2 — is in tab-separated values format. It contains results of comparisons between the two different hypothesis tests, as well as the original BPLN algorithm by Dotan-Cohen, et al. [8]. Four sets of tables appear indicating the comparison of results at different cutoffs for considering a link to be significant. The header of each set indicates the cutoff used: 0.005, 0.01, 0.05, or 0.1. In each set of tables, the first set is the pairwise comparison under the two hypothesis testing methods of gene set randomization and network randomization, using normalization. The column headers for this table are defined as follows: “Gene set randomization normalized” indicates the number of links found to be significant under gene set randomization with normalization; “Network randomization normalized” indicates the number of links found to be significant under network randomization with normalization; “Intersection” indicates the number of links found significant under both forms of randomization; and “Jaccard index” indicates the ratio of the size of the intersection of the sets of links significant under the two tests to the size of their union. In the second table of each set, the results under the original BPLN algorithm are compared to those of the two hypothesis tests. The column headers for this table are defined as follows: “BPLN” indicates the number of links found significant under the original BLPN algorithm; “Gene set randomization normalized” and “Network randomization normalized” are identical to the first table; “Intersection” indicates the number of links found significant under the original BPLN algorithm and the respective hypothesis test (e.g., under gene set randomization); “Jaccard index” indicates the ratio of the size of the intersection of the sets of links found significant under BPLN and the respective hypothesis test to the size of the union. (TSV) [file pone.0015247.s002.tsv]

Cutoff	0.005
Day	Gene set randomization normalized	Network randomization normalized	Intersection	Jaccard index
Day 1	22	15	9	0.32
Day 2	29	14	12	0.39
Day 3	62	51	46	0.69
Day 8	91	74	73	0.79
Day	BPLN	Gene set randomization normalized	Intersection	Jaccard index	Network randomization normalized	Intersection	Jaccard index
Day 1	99	22	21	0.21	15	15	0.15
Day 2	99	29	27	0.27	14	14	0.14
Day 3	99	62	58	0.56	51	49	0.49
Day 8	99	91	86	0.83	74	71	0.7
Cutoff	0.01
Day	Gene set randomization normalized	Network randomization normalized	Intersection	Jaccard index
Day 1	28	17	17	0.61
Day 2	33	27	27	0.82
Day 3	70	52	51	0.72
Day 8	94	77	75	0.78
Day	BPLN	Gene set randomization normalized	Intersection	Jaccard index	Network randomization normalized	Intersection	Jaccard index
Day 1	105	28	28	0.27	17	17	0.16
Day 2	105	33	33	0.31	27	27	0.26
Day 3	105	70	70	0.67	52	51	0.48
Day 8	105	94	91	0.84	77	75	0.7
Cutoff	0.05
Day	Gene set randomization normalized	Network randomization normalized	Intersection	Jaccard index
Day 1	37	34	24	0.51
Day 2	49	47	34	0.55
Day 3	81	68	65	0.77
Day 8	98	91	91	0.93
Day	BPLN	Gene set randomization normalized	Intersection	Jaccard index	Network randomization normalized	Intersection	Jaccard index
Day 1	108	37	37	0.34	34	33	0.3
Day 2	108	49	49	0.45	47	47	0.44
Day 3	108	81	80	0.73	68	68	0.63
Day 8	108	98	96	0.87	91	90	0.83
Cutoff	0.1
Day	Gene set randomization normalized	Network randomization normalized	Intersection	Jaccard index
Day 1	53	46	39	0.65
Day 2	74	62	58	0.74
Day 3	94	76	76	0.81
Day 8	107	99	98	0.91
Day	BPLN	Gene set randomization normalized	Intersection	Jaccard index	Network randomization normalized	Intersection	Jaccard index
Day 1	110	53	52	0.47	46	45	0.41
Day 2	110	74	73	0.66	62	61	0.55
Day 3	110	94	92	0.82	76	75	0.68
Day 8	110	107	106	0.95	99	97	0.87
